# Supplementary material for: Comparison of three rapid diagnostic tests for Plasmodium falciparum diagnosis in Ghana
Source: Malar J. 2024 Aug 30;23:265. doi: 10.1186/s12936-024-05073-z (PMC11363606; doi:10.1186/s12936-024-05073-z)
Supplement: Supplementary file 1 — Additional file1 [file 12936_2024_5073_MOESM1_ESM.txt]

Sample	Age (years)	Sex	qPCR_density	Microscopy_density	qpcr	Nxtek	Biocredit pLDH	Biocredit HRPII	Biocredit (combined)	Bioline	Microscopy
Sample_001	62	F	0	0	0	0	0	0	0	0	0
Sample_002	13	M	0	0	0	0	0	0	0	0	0
Sample_003	8	M	1.134	0	1	0	0	0	0	0	0
Sample_004	18	F	0	0	0	0	0	0	0	0	0
Sample_005	25	F	0.082	0	1	0	0	0	0	0	0
Sample_006	6	M	15,336.11	88517.41294	1	1	1	1	1	1	1
Sample_007	12	F	0	0	0	0	0	0	0	0	0
Sample_008	42	F	0	0	0	0	0	0	0	0	0
Sample_009	23	F	0	0	0	0	0	0	0	0	0
Sample_010	15	M	0	0	0	0	0	0	0	0	0
Sample_011	13	M	0	0	0	1	0	0	0	0	0
Sample_012	9	F	0	0	0	0	0	0	0	0	0
Sample_013	15	M	1.248	0	1	0	0	0	0	0	0
Sample_014	43	F	0	0	0	0	0	0	0	0	0
Sample_015	10	F	0	0	0	0	0	0	0	0	0
Sample_016	11	M	0	0	0	0	0	0	0	0	0
Sample_017	6	F	0.329	0	1	0	0	0	0	0	0
Sample_018	11	F	0	0	0	0	0	0	0	0	0
Sample_019	62	M	1.7	0	1	0	0	0	0	0	0
Sample_020	44	F	0	0	0	0	0	0	0	0	0
Sample_021	11	M	0.041	0	1	1	0	1	1	1	0
Sample_022	8	F	15.936	0	1	1	0	1	1	1	0
Sample_023	11	F	0	0	0	0	0	0	0	0	0
Sample_024	7	F	0	0	0	0	0	0	0	0	0
Sample_025	12	F	0	0	0	0	0	0	0	0	0
Sample_026	9	M	0.187	0	1	0	0	0	0	0	0
Sample_027	68	F	0	0	0	0	0	0	0	0	0
Sample_028	13	F	0.799	0	1	0	0	0	0	0	0
Sample_029	12	M	0	0	0	0	0	0	0	0	0
Sample_030	8	F	0	0	0	0	0	0	0	0	0
Sample_031	44	F	0	0	0	0	0	0	0	0	0
Sample_032	37	F	0	0	0	0	0	0	0	0	0
Sample_033	7	F	1,205.31	3,276.34	1	1	1	1	1	1	1
Sample_034	16	F	1.955	0	1	1	0	0	0	1	0
Sample_035	11	F	7.43	0	1	1	0	1	1	0	0
Sample_036	11	F	0	0	0	0	0	0	0	0	0
Sample_037	13	F	97.421	0	1	1	1	1	1	1	1
Sample_038	17	F	0	0	0	0	0	0	0	0	0
Sample_039	56	F	0	0	0	0	0	0	0	0	0
Sample_040	7	F	0	0	0	0	0	0	0	0	0
Sample_041	16	F	0	0	0	1	0	1	1	0	0
Sample_042	7	F	0	0	0	0	0	0	0	0	0
Sample_043	11	M	0	0	0	0	0	0	0	0	0
Sample_044	8	F	0	0	0	0	0	0	0	0	0
Sample_045	6	F	0	0	0	0	0	0	0	0	0
Sample_046	17	F	2.838	0	1	0	0	0	0	0	0
Sample_047	36	F	3.336	0	1	1	0	0	0	0	0
Sample_048	6	F	12.119	0	1	1	1	1	1	1	0
Sample_049	79	F	0.285	0	1	0	0	0	0	0	0
Sample_050	46	F	47.463	0	1	1	1	1	1	1	0
Sample_051	23	F	0	0	0	0	0	0	0	0	0
Sample_052	12	F	0	0	0	0	0	0	0	0	0
Sample_053	8	F	0.052	0	1	0	0	0	0	0	0
Sample_054	11	F	0	1485.02994	0	0	1	0	1	0	1
Sample_055	10	M	0	0	0	0	0	0	0	0	0
Sample_056	39	F	33.27	0	1	0	0	0	0	0	0
Sample_057	13	M	0.093	0	1	1	0	1	1	0	0
Sample_058	13	F	2.083	0	1	0	0	1	1	0	0
Sample_059	59	F	400.183	1,405.19	1	1	1	1	1	0	1
Sample_060	28	F	55.439	0	1	0	0	0	0	0	0
Sample_061	28	F	0.324	0	1	0	0	0	0	0	0
Sample_062	5	F	0	0	0	0	0	0	0	0	0
Sample_063	5	F	0	0	0	0	0	0	0	0	0
Sample_064	7	M	0	0	0	0	0	0	0	0	0
Sample_065	9	M	0	0	0	0	0	0	0	0	0
Sample_066	12	F	11,484.45	67,192.12	1	1	1	1	1	1	1
Sample_067	21	F	0	0	0	1	0	1	1	1	0
Sample_068	21	F	609.982	0	1	1	1	1	1	1	1
Sample_069	21	F	182.343	0	1	1	1	1	1	1	0
Sample_070	21	F	0.038	0	1	0	0	0	0	0	0
Sample_071	21	F	0	0	0	0	0	0	0	0	0
Sample_072	21	F	1.402	0	1	1	0	1	1	0	0
Sample_073	21	F	4,086.99	23,760.00	1	1	1	1	1	1	1
Sample_074	21	F	7,176.19	88,120.00	1	1	1	1	1	1	1
Sample_075	21	F	12.421	0	1	0	1	1	1	0	0
Sample_076	15	F	2,781.91	28,198.02	1	1	1	1	1	1	1
Sample_077	48	F	0	0	0	0	0	0	0	0	0
Sample_078	14	M	0	0	0	0	0	0	0	0	0
Sample_079	21	M	0	0	0	0	0	0	0	0	0
Sample_080	19	M	0	0	0	0	0	0	0	0	0
Sample_081	26	F	6.46	0	1	1	0	1	1	0	0
Sample_082	16	F	604.162	2,091.09	1	1	1	1	1	1	1
Sample_083	69	F	0	0	0	0	0	0	0	0	0
Sample_084	8	F	0	0	0	0	0	0	0	0	0
Sample_085	10	F	9,907.63	28,656.72	1	1	1	1	1	1	1
Sample_086	87	M	0	0	0	0	0	0	0	0	0
Sample_087	29	F	0	0	0	0	0	0	0	0	0
Sample_088	34	M	0	0	0	0	0	0	0	0	0
Sample_089	44	F	0.001	0	1	0	0	0	0	0	0
Sample_090	11	F	0	0	0	0	0	0	0	0	0
Sample_091	6	F	1,044.93	3,117.30	1	1	1	1	1	1	1
Sample_092	36	F	1.686	0	1	0	0	1	1	0	0
Sample_093	70	F	0	0	0	0	0	0	0	0	0
Sample_094	72	M	0	0	0	0	0	0	0	0	0
Sample_095	24	M	0	0	0	1	0	0	0	1	0
Sample_096	20	F	0.301	0	1	1	1	1	1	1	0
Sample_097	26	F	0	0	0	0	0	0	0	0	0
Sample_098	41	F	0	0	0	0	0	0	0	0	0
Sample_099	54	M	10.688	0	1	0	0	0	0	0	0
Sample_100	6	F	0	0	0	1	0	1	1	0	0
Sample_101	40	F	0	0	0	0	0	0	0	0	0
Sample_102	73	F	0	0	0	0	0	0	0	0	0
Sample_103	44	F	1.564	0	1	0	0	0	0	0	0
Sample_104	45	F	0	0	0	0	0	0	0	0	0
Sample_105	42	F	0	0	0	0	0	0	0	0	0
Sample_106	31	F	0	0	0	0	0	0	0	0	0
Sample_107	32	M	35.943	0	1	0	0	0	0	0	0
Sample_108	37	F	0	0	0	0	0	0	0	0	0
Sample_109	21	M	67.141	0	1	1	1	1	1	0	0
Sample_110	21	F	0	0	0	0	0	0	0	0	0
Sample_111	26	M	4.874	0	1	0	0	0	0	0	0
Sample_112	7	F	0	0	0	0	0	0	0	0	0
Sample_113	7	M	0	0	0	1	0	1	1	0	0
Sample_114	5	F	6.322	0	1	0	1	0	1	0	0
Sample_115	60	M	0	0	0	0	0	0	0	0	0
Sample_116	7	M	27.585	0	1	1	0	1	1	1	0
Sample_117	11	F	236.324	222	1	1	1	1	1	1	1
Sample_118	14	M	930.934	1143	1	1	1	1	1	1	1
Sample_119	6	F	0.051	0	1	0	0	0	0	0	0
Sample_120	4	F	732.078	431	1	1	1	1	1	1	1
Sample_121	7	F	449.818	159	1	0	0	0	0	0	1
Sample_122	18	M	0	0	0	0	0	0	0	0	0
Sample_123	12	M	523.484	588	1	1	1	1	1	1	1
Sample_124	7	M	2,401.69	6,431.37	1	1	1	1	1	1	1
Sample_125	14	M	0	0	0	0	0	0	0	0	0
Sample_126	22	F	0	0	0	0	0	0	0	0	0
Sample_127	21	F	0	0	0	0	0	0	0	0	0
Sample_128	21	F	0	0	0	0	0	0	0	0	0
Sample_129	15	M	0	0	0	0	0	0	0	0	0
Sample_130	22	M	514.55	3366	1	1	0	1	1	0	1
Sample_131	13	F	800.52	0	1	1	1	1	1	1	0
Sample_132	29	F	2.168	0	1	1	0	1	1	0	1
Sample_133	6	F	0	0	0	0	0	0	0	0	0
Sample_134	11	M	0	0	0	0	0	0	0	0	0
Sample_135	10	F	0	0	0	0	0	0	0	0	0
Sample_136	32	F	0	0	0	0	0	0	0	0	0
Sample_137	7	M	0	0	0	0	0	0	0	0	0
Sample_138	26	F	0	0	0	0	0	0	0	0	0
Sample_139	7	F	8,251.32	63,215.69	1	1	1	1	1	1	1
Sample_140	20	F	0.044	0	1	0	0	0	0	0	0
Sample_141	39	M	33.955	662	1	1	0	1	1	1	1
Sample_142	9	M	0	0	0	0	0	0	0	0	0
Sample_143	13	F	3.061	0	1	1	0	1	1	1	0
Sample_144	10	M	0.716	0	1	0	0	0	0	0	0
Sample_145	40	F	0	0	0	0	0	0	0	0	0
Sample_146	12	F	0	0	0	0	0	0	0	0	0
Sample_147	13	F	229.765	1,664.00	1	1	1	1	1	1	1
Sample_148	43	F	0	0	0	0	0	0	0	0	0
Sample_149	10	F	49.992	0	1	1	1	1	1	0	0
Sample_150	16	M	164.402	0	1	1	1	1	1	1	0
Sample_151	29	F	0	0	0	0	0	0	0	0	0
Sample_152	22	F	0	0	0	0	0	0	0	0	0
Sample_153	11	F	204.468	0	1	1	1	1	1	1	0
Sample_154	12	F	168.075	382	1	1	0	1	1	1	1
Sample_155	51	F	0	0	0	0	0	0	0	0	0
Sample_156	73	M	903.724	1,848.61	1	1	1	1	1	1	1
Sample_157	64	F	0	0	0	0	0	0	0	0	0
Sample_158	21	F	0	0	0	0	0	0	0	0	0
Sample_159	21	F	0.031	0	1	1	0	1	1	0	0
Sample_160	12	M	0	0	0	0	0	0	0	0	0
Sample_161	20	M	0	0	0	0	0	0	0	0	0
Sample_162	55	M	0	0	0	0	0	0	0	0	0
Sample_163	49	F	0.149	0	1	0	0	0	0	0	0
Sample_164	22	F	0	0	0	0	0	0	0	0	0
Sample_165	9	F	0	0	0	0	0	0	0	0	0
Sample_166	11	F	0.154	0	1	0	0	0	0	0	0
Sample_167	9	F	0	0	0	0	0	0	0	0	0
Sample_168	15	M	0	0	0	0	0	0	0	0	0
Sample_169	43	F	0	0	0	0	0	0	0	0	0
Sample_170	33	F	1.022	0	1	0	0	0	0	0	0
Sample_171	12	M	0	0	0	0	0	0	0	0	0
Sample_172	70	F	24.561	0	1	1	0	1	1	1	0
Sample_173	6	M	20.706	0	1	1	0	1	1	1	0
Sample_174	27	F	0.257	0	1	0	0	0	0	0	0
Sample_175	58	F	0	0	0	0	0	0	0	0	0
Sample_176	12	M	0	0	0	0	0	1	1	0	0
Sample_177	40	M	0.09	0	1	0	0	0	0	0	0
Sample_178	11	F	59.394	119	1	0	0	1	1	0	1
Sample_179	32	F	0	0	0	0	0	0	0	0	0
Sample_180	75	F	144.2	222	1	1	0	1	1	1	1
Sample_181	10	M	0	0	0	0	0	0	0	0	0
Sample_182	41	F	3.165	0	1	0	0	0	0	0	0
Sample_183	43	F	0	0	0	0	0	0	0	0	0
Sample_184	6	M	0	0	0	0	0	0	0	0	0
Sample_185	9	M	0.055	0	1	1	1	1	1	0	0
Sample_186	65	F	0	0	0	0	0	0	0	0	0
Sample_187	23	F	1.577	0	1	0	0	0	0	0	0
Sample_188	70	M	0	0	0	0	0	0	0	0	0
Sample_189	12	F	0	0	0	0	0	0	0	0	0
Sample_190	8	F	1,613.63	4139	1	1	1	1	1	1	1
Sample_191	65	F	0	0	0	0	0	0	0	0	0
Sample_192	31	M	0.233	0	1	0	0	0	0	0	0
Sample_193	54	M	0	0	0	0	0	0	0	0	0
Sample_194	41	F	0	0	0	0	0	0	0	0	0
Sample_195	65	M	72.584	0	1	1	1	1	1	0	0
Sample_196	9	F	0	0	0	0	0	0	0	0	0
Sample_197	66	M	0	0	0	0	0	0	0	0	0
Sample_198	29	M	0	0	0	0	0	0	0	0	0
Sample_199	25	F	0	0	0	0	0	0	0	0	0
Sample_200	23	M	0	0	0	0	0	0	0	0	0
Sample_201	14	M	9.24	0	1	0	1	0	1	0	0
Sample_202	16	F	0	0	0	0	0	0	0	0	0
Sample_203	28	M	0.04	0	1	0	0	0	0	0	0
Sample_204	81	M	0	0	0	0	0	0	0	0	0
Sample_205	27	F	0	0	0	0	0	0	0	0	0
Sample_206	48	M	0.498	0	1	0	0	0	0	0	0
Sample_207	24	F	0	0	0	0	0	0	0	0	0
Sample_208	2.5	F	0	0	0	0	0	0	0	0	0
Sample_209	1	F	248,564.11	390,000.00	1	1	1	1	1	1	1
Sample_210	2	F	0.041	0	1	0	0	0	0	0	0
Sample_211	20	M	2.236	0	1	0	0	0	0	0	0
Sample_212	18	F	15,125.37	71,689.32	1	1	1	1	1	1	1
Sample_213	10.5	M	0.037	0	1	0	0	0	0	0	0
Sample_214	2	M	0	0	0	0	0	0	0	0	0
Sample_215	31	M	13.523	0	1	0	0	0	0	0	0
Sample_216	6	F	1,497.70	5,607.84	1	1	1	1	1	1	1
Sample_217	32	F	2,481.16	5,029.70	1	1	1	1	1	1	1
Sample_218	5	M	1,700.37	7,802.96	1	1	1	1	1	1	1
Sample_219	50	F	0	0	0	0	0	0	0	0	0
Sample_220	48	F	5.716	0	1	0	0	1	1	0	0
Sample_221	50	M	591.804	4039.215686	1	1	1	1	1	1	1
Sample_222	44	F	0	0	0	0	0	0	0	0	0
Sample_223	78	F	360.943	463	1	1	1	1	1	1	1
Sample_224	17	M	3,569.96	5612	1	1	1	1	1	1	1
Sample_225	22	F	6.384	0	1	0	0	0	0	0	0
Sample_226	14	M	2.498	0	1	0	0	0	0	0	0
Sample_227	49	F	0	0	0	0	0	0	0	0	0
Sample_228	64	M	0.834	0	1	0	0	0	0	0	0
Sample_229	22	M	10.198	0	1	0	0	0	0	0	0
Sample_230	36	M	0.022	0	1	0	0	0	0	0	0
Sample_231	3	M	77,443.19	305000	1	1	1	1	1	1	1
Sample_232	16	M	204.728	237	1	0	0	0	0	0	1
Sample_233	26	F	0.142	0	1	0	0	0	0	0	0
Sample_234	42	F	0	4676.328502	0	0	0	0	0	0	1
Sample_235	16	F	148.829	0	1	0	0	1	1	0	0
Sample_236	20	F	0	0	0	0	0	0	0	0	0
Sample_237	1	M	0.182	0	1	0	1	0	1	0	0
Sample_238	32	F	0.081	0	1	0	0	0	0	0	0
Sample_239	22	F	0.291	0	1	0	0	0	0	0	0
Sample_240	20	F	12.78	0	1	0	0	0	0	0	0
Sample_241	18	F	0.63	0	1	0	0	0	0	0	0
Sample_242	23	F	0	0	0	0	0	0	0	0	0
Sample_243	24	F	0.023	0	1	0	0	0	0	0	0
Sample_244	2	F	498.363	2454.183267	1	1	1	1	1	1	1
Sample_245	10	F	0	0	0	0	0	0	0	0	0
Sample_246	40	F	0.281	0	1	0	0	0	0	0	0
Sample_247	37	M	0.063	0	1	0	0	0	0	0	0
Sample_248	20	F	167.067	142	1	1	1	1	1	1	1
Sample_249	34	M	0	0	0	0	0	0	0	0	0
Sample_250	32	F	0	0	0	0	0	0	0	0	0
Sample_251	23	F	0	0	0	0	0	0	0	0	0
Sample_252	14	F	0	0	0	0	0	0	0	0	0
Sample_253	56	F	0	0	0	0	0	0	0	0	0
Sample_254	16	F	11.776	0	1	1	1	1	1	1	0
Sample_255	12	M	0	0	0	0	0	0	0	0	0
Sample_256	11	M	0	0	0	0	0	0	0	0	0
Sample_257	7	M	0	0	0	0	0	0	0	0	0
Sample_258	55	M	0.321	0	1	0	0	0	0	0	0
Sample_259	13	M	10,560.79	0	1	1	0	0	0	0	0
Sample_260	50	F	0	0	0	0	0	0	0	0	0
Sample_261	19	F	0	0	0	0	0	0	0	0	0
Sample_262	11	M	0	0	0	0	0	0	0	0	0
Sample_263	43	F	0	0	0	0	0	0	0	0	0
Sample_264	47	F	2,283.73	4,179.10	1	1	0	0	0	0	1
Sample_265	26	F	0	0	0	0	0	0	0	0	0
Sample_266	22	F	0	0	0	0	0	0	0	0	0
Sample_267	18	F	6,503.42	52,240.00	1	1	1	1	1	1	1
Sample_268	5	M	0	0	0	0	0	0	0	0	0
Sample_269	99	F	0	0	0	0	0	0	0	0	0
Sample_270	30	M	2.857	0	1	1	0	1	1	1	0
Sample_271	25	F	9.871	0	1	0	0	0	0	0	0
Sample_272	27	F	0	0	0	0	0	0	0	0	0
Sample_273	23	F	0	0	0	0	0	0	0	0	0
Sample_274	22	F	7.729	0	1	0	0	1	1	0	0
Sample_275	24	F	0.036	0	1	0	0	0	0	0	0
Sample_276	22	F	0	0	0	0	0	0	0	0	0
Sample_277	29	F	0	0	0	0	0	0	0	0	0
Sample_278	26	F	0	0	0	0	0	0	0	0	0
Sample_279	36	F	99.363	0	1	1	1	1	1	1	0
Sample_280	15	F	0	0	0	0	0	0	0	0	0
Sample_281	33	F	0	0	0	0	0	0	0	0	0
Sample_282	29	F	0	0	0	0	0	0	0	0	0
Sample_283	7	M	50,157.32	65,261.08	1	1	1	1	1	1	1
Sample_284	20	F	0	0	0	0	0	0	0	0	0
Sample_285	18	F	0	0	0	0	0	0	0	0	0
Sample_286	47	M	0	0	0	0	0	0	0	0	0
Sample_287	32	F	10,278.68	0	1	1	1	1	1	1	0
Sample_288	23	M	0	0	0	0	0	0	0	0	0
Sample_289	2	M	3,397.90	0	1	1	1	1	1	1	0
Sample_290	21	F	92,999.70	0	1	1	1	1	1	1	0
Sample_291	26	F	0.019	0	1	0	0	0	0	0	0
Sample_292	31	F	0	0	0	0	0	0	0	0	0
Sample_293	24	M	0	0	0	0	0	0	0	0	0
Sample_294	32	F	0	0	0	0	0	0	0	0	0
Sample_295	2	M	0	0	0	0	0	0	0	0	0
Sample_296	16	M	61,314.77	0	1	1	1	1	1	1	0
Sample_297	40	F	0	0	0	0	0	0	0	0	0
Sample_298	61	F	5,860.99	0	1	1	1	1	1	1	0
Sample_299	24	M	0	0	0	0	0	0	0	0	0
Sample_300	24	F	0	0	0	0	0	0	0	0	0
Sample_301	1	F	0	0	0	0	0	0	0	0	0
Sample_302	21	F	0.231	0	1	0	0	0	0	0	0
Sample_303	27	F	0	0	0	0	0	0	0	0	0
Sample_304	6	M	236,102.33	0	1	1	1	1	1	1	0
Sample_305	46	F	3.06	0	1	0	0	0	0	0	0
Sample_306	22	F	15.835	0	1	1	0	1	1	0	0
Sample_307	3	F	0	0	0	0	0	0	0	0	0
Sample_308	5	M	0.053	0	1	0	0	0	0	0	0
Sample_309	29	M	3.084	0	1	0	0	0	0	0	0
Sample_310	14	F	14.231	0	1	1	0	1	1	0	0
Sample_311	21	F	20,915.83	0	1	1	1	1	1	1	0
Sample_312	16	F	64.33	0	1	1	0	1	1	0	0
Sample_313	7	M	7,397.72	0	1	1	1	1	1	1	0
Sample_314	7	F	7,864.67	0	1	1	1	1	1	1	0
Sample_315	8	M	0.132	0	1	0	0	0	0	0	0
Sample_316	53	F	0	0	0	0	0	0	0	0	0
Sample_317	1.5	F	2.72	0	1	1	0	1	1	1	0
Sample_318	18	F	19.144	63	1	1	1	1	1	1	1
Sample_319	2	M	51,816.93	0	1	1	1	1	1	1	0
Sample_320	24	F	0	0	0	0	1	0	1	0	0
Sample_321	3.5	F	0	0	0	0	0	0	0	0	0
Sample_322	32	F	0.059	0	1	0	0	0	0	0	0
Sample_323	14	F	0	0	0	0	0	0	0	0	0
Sample_324	20	F	78.669	126	1	1	0	1	1	0	1
Sample_325	62	F	33.508	64	1	1	0	1	1	1	1
Sample_326	43	F	0.003	0	1	0	0	0	0	0	0
Sample_327	69	M	0.181	0	1	0	0	0	0	0	0
Sample_328	25	M	0	0	0	0	0	0	0	0	0
Sample_329	35	F	0	0	0	0	0	0	0	0	0
Sample_330	28	F	0	0	0	0	0	0	0	0	0
Sample_331	76	F	0	0	0	0	0	0	0	0	0
Sample_332	22	F	0.083	0	1	0	0	0	0	0	0
Sample_333	31	F	3,033.46	4,378.11	1	1	1	1	1	1	1
Sample_334	20	M	0.177	0	1	0	0	0	0	0	0
Sample_335	20	M	0.178	0	1	0	0	0	0	0	0
Sample_336	27	F	0	0	0	0	0	0	0	0	0
Sample_337	3	F	0.953	0	1	0	0	0	0	0	0
Sample_338	38	F	0	0	0	0	0	0	0	0	0
Sample_339	38	F	0	0	0	0	0	0	0	0	0
Sample_340	23	F	0	0	0	0	0	0	0	0	0
Sample_341	21	M	0.035	0	1	0	0	0	0	0	0
Sample_342	35	F	55.505	0	1	0	0	0	0	0	0
Sample_343	21	M	0	0	0	0	0	0	0	0	0
Sample_344	66	M	0	0	0	0	0	0	0	0	0
Sample_345	44	F	0	0	0	0	0	0	0	0	0
Sample_346	56	F	0	0	0	0	0	0	0	0	0
Sample_347	53	F	0	0	0	0	0	0	0	0	0
Sample_348	4	F	0	0	0	0	0	0	0	0	0
Sample_349	35	F	0	0	0	0	0	0	0	0	0
Sample_350	19	F	0	0	0	0	0	0	0	0	0
Sample_351	21	M	0	0	0	0	0	0	0	0	0
Sample_352	1.5	F	0	0	0	0	0	0	0	0	0
Sample_353	22	F	0	0	0	0	0	0	0	0	0
Sample_354	1	F	0	0	0	0	0	0	0	0	0
Sample_355	24	F	0	0	0	0	0	0	0	0	0
Sample_356	42	F	0	0	0	0	0	0	0	0	0
Sample_357	43	M	54.627	0	1	0	0	0	0	0	0
Sample_358	45	F	0	0	0	1	1	1	1	1	0
Sample_359	7	M	0	317.4603175	0	0	0	0	0	0	1
Sample_360	1	M	0	0	0	0	0	0	0	0	0
Sample_361	44	F	0	0	0	0	0	0	0	0	0
Sample_362	24	F	0	0	0	0	0	0	0	0	0
Sample_363	54	F	0	0	0	0	0	0	0	0	0
Sample_364	26	M	0	0	0	0	0	0	0	0	0
Sample_365	1	M	6,721.84	16,955.22	1	1	1	1	1	1	1
Sample_366	42	F	0.037	0	1	0	0	0	0	0	0
Sample_367	45	F	0	0	0	0	0	0	0	0	0
Sample_368	42	F	0	0	0	0	0	0	0	0	0
Sample_369	31	F	0	0	0	0	0	0	0	0	0
Sample_370	37	F	0.306	0	1	0	0	0	0	0	0
Sample_371	32	F	0	0	0	0	0	0	0	0	0
Sample_372	66	F	0	0	0	0	0	0	0	0	0
Sample_373	15	F	0	0	0	0	0	0	0	0	0
Sample_374	24	F	0	0	0	0	0	0	0	0	0
Sample_375	47	F	0	0	0	0	0	0	0	0	0
Sample_376	2.5	F	0	0	0	0	0	0	0	0	0
Sample_377	31	F	0	0	0	0	0	0	0	0	0
Sample_378	43	F	0	0	0	0	0	0	0	0	0
Sample_379	27	F	0	0	0	0	0	0	0	0	0
Sample_380	47	F	0.05	0	1	1	0	1	1	0	0
Sample_381	29	F	0	0	0	0	0	0	0	0	0
Sample_382	22	F	0.047	0	1	0	0	0	0	0	0
Sample_383	53	F	0	0	0	0	0	0	0	0	0
Sample_384	25	F	0	0	0	0	0	0	0	0	0
Sample_385	23	F	0	0	0	0	0	0	0	0	0
Sample_386	31	F	0.46	0	1	0	0	0	0	0	0
Sample_387	15	F	7,237.15	5,840.00	1	1	1	1	1	1	1
Sample_388	25	M	0	0	0	0	0	0	0	0	0
Sample_389	39	F	0	0	0	0	0	0	0	0	0
Sample_390	1.5	M	0	0	0	0	0	0	0	0	0
Sample_391	64	F	3,922.16	8,927.54	1	1	1	1	1	1	1
Sample_392	80	F	267.738	0	1	1	1	1	1	1	0
Sample_393	31	M	0	0	0	0	0	0	0	0	0
Sample_394	18	F	327.75	0	1	0	0	0	0	0	0
Sample_395	27	F	0	0	0	0	0	0	0	0	0
Sample_396	40	M	0.834	0	1	0	0	0	0	0	0
Sample_397	21	F	0	0	0	0	0	0	0	0	0
Sample_398	27	F	0	0	0	0	0	0	0	0	0
Sample_399	41	F	7.267	0	1	0	0	0	0	0	0
Sample_400	29	F	0	0	0	0	0	0	0	0	0
Sample_401	42	F	0.142	0	1	0	0	0	0	0	0
Sample_402	38	F	0	0	0	0	0	0	0	0	0
Sample_403	2	F	0	0	0	0	0	0	0	0	0
Sample_404	8	F	0.02	0	1	0	0	0	0	0	0
Sample_405	10	M	0	0	0	0	0	0	0	0	0
Sample_406	5	M	0	0	0	0	0	0	0	0	0
Sample_407	41	M	0	0	0	0	0	0	0	0	0
Sample_408	17	F	0	0	0	0	0	0	0	0	0
Sample_409	26	F	0	0	0	0	0	0	0	0	0
Sample_410	29	F	0	0	0	0	0	0	0	0	0
Sample_411	21	M	0	0	0	0	0	0	0	0	0
Sample_412	3	F	0.083	0	1	0	0	0	0	0	0
Sample_413	28	F	106.084	0	1	1	0	1	1	1	0
Sample_414	23	F	0	0	0	0	0	0	0	0	0
Sample_415	33	F	0	0	0	0	0	0	0	0	0
Sample_416	24	F	0.115	0	1	0	0	0	0	0	0
Sample_417	65	F	0	0	0	0	0	1	1	0	0
Sample_418	33	F	0.004	0	1	0	0	0	0	0	0
Sample_419	22	F	2,757.79	7211.82266	1	1	1	1	1	1	1
Sample_420	45	F	0.198	0	1	0	0	0	0	0	0
Sample_421	21	F	0.943	0	1	0	0	0	0	0	0
Sample_422	22	F	0	0	0	0	0	0	0	0	0
Sample_423	42	F	0	0	0	0	0	0	0	0	0
Sample_424	52	F	2,229.39	11462.68657	1	1	1	1	1	1	1
Sample_425	17	F	0.037	0	1	0	0	0	0	0	0
Sample_426	50	M	0.033	0	1	0	0	0	0	0	0
Sample_427	5	F	178,002.16	555000	1	1	1	1	1	1	1
Sample_428	80	F	0.176	0	1	0	0	0	0	0	0
Sample_429	28	F	0	0	0	0	0	0	0	0	0
Sample_430	75	F	2.396	0	1	1	1	1	1	1	0
Sample_431	17	F	10,984.31	31,724.14	1	1	1	1	1	1	1
Sample_432	25	F	35,625.35	122,500.00	1	1	1	1	1	1	1
Sample_433	42	F	0	0	0	0	0	0	0	0	0
Sample_434	50	F	6,920.20	23,732.06	1	1	1	1	1	1	1
Sample_435	64	F	0.111	0	1	0	0	0	0	0	0
Sample_436	30	F	0	0	0	0	0	0	0	0	0
Sample_437	39	F	0	0	0	0	0	0	0	0	0
Sample_438	47	F	0	0	0	0	0	0	0	0	0
Sample_439	22	F	0	0	0	0	0	0	0	0	0
Sample_440	20	F	972.584	12160	1	1	1	1	1	1	1
Sample_441	28	F	0.035	0	1	0	0	0	0	0	0
Sample_442	32	F	0	0	0	0	0	0	0	0	0
Sample_443	30	F	359.887	1288.270378	1	1	1	1	1	1	1
Sample_444	64	F	0.041	0	1	0	0	0	0	0	0
Sample_445	4	F	0.13	0	1	0	0	0	0	0	0
Sample_446	36	F	2.238	0	1	0	0	0	0	0	0
Sample_447	23	F	0.157	0	1	0	0	0	0	0	0
Sample_448	2	F	0	0	0	0	0	0	0	0	0
Sample_449	56	M	0.079	0	1	0	0	0	0	0	0
